# Supplementary material for: Drosophila HisT is a specific histamine transporter that contributes to histamine recycling in glia
Source: Sci Adv. 2022 Oct 26;8(43):eabq1780. doi: 10.1126/sciadv.abq1780 (PMC9604546; doi:10.1126/sciadv.abq1780)
Supplement: Supplementary file 2 — Datasets S1 to S3 [file sciadv.abq1780_datasets_s1_to_s3.zip]

Archive with 3 entries (3 files):
- sciadv.abq1780_dataset_s1.xlsx
- sciadv.abq1780_dataset_s2.xlsx
- sciadv.abq1780_dataset_s3.xlsx
