# Supplementary material for: Drosophila HisT is a specific histamine transporter that contributes to histamine recycling in glia
Source: Sci Adv. 2022 Oct 26;8(43):eabq1780. doi: 10.1126/sciadv.abq1780 (PMC9604546; doi:10.1126/sciadv.abq1780)
Supplement: Supplementary file 2 — Datasets S1 to S3 [file sciadv.abq1780_datasets_s1_to_s3.zip › sciadv.abq1780_dataset_s1.xlsx]

## Sheet: hist disease mutation primers
mutation site	Forward primer-1	Reverse primer-1	Forward primer-2	Reverse primer-2
R56H	acccaagcttggtaccaccATGGACCTGAAGCACAGTGC	GCACCGCCCAGTGTCGGGCGTAGA	TCTACGCCCGACACTGGGCGGTGC	aatagggccctctagactacagcaggtcctcctcggagatca
Y106Term	acccaagcttggtaccaccATGGACCTGAAGCACAGTGC	ATGAGCGGTATTTACAGGATCATA	TATGATCCTGTAAATACCGCTCAT	aatagggccctctagactacagcaggtcctcctcggagatca
L109P	acccaagcttggtaccaccATGGACCTGAAGCACAGTGC	CTGGGAATATGGGCGGTATGTACA	TGTACATACCGCCCATATTCCCAG	aatagggccctctagactacagcaggtcctcctcggagatca
P252R	acccaagcttggtaccaccATGGACCTGAAGCACAGTGC	GGGCGGCGGATCGCGGAGTGGGTG	CACCCACTCCGCGATCCGCCGCCCA	aatagggccctctagactacagcaggtcctcctcggagatca
A301V	acccaagcttggtaccaccATGGACCTGAAGCACAGTGC	GCGTGGAAATGACGTAAAAGACGC	GCGTCTTTTACGTCATTTCCACGC	aatagggccctctagactacagcaggtcctcctcggagatca
L334P	acccaagcttggtaccaccATGGACCTGAAGCACAGTGC	CCACGGAGCCCGGCATCCCGGCTA	TAGCCGGGATGCCGGGCTCCGTGG	aatagggccctctagactacagcaggtcctcctcggagatca
G335R	acccaagcttggtaccaccATGGACCTGAAGCACAGTGC	TACCACGGAGCGCAGCATCCCGGC	GCCGGGATGCTGCGCTCCGTGGTA	aatagggccctctagactacagcaggtcctcctcggagatca
G387R	acccaagcttggtaccaccATGGACCTGAAGCACAGTGC	CATAAAGAAGCGCAGCAGCGAGGC	GCCTCGCTGCTGCGCTTCTTTATG	aatagggccctctagactacagcaggtcctcctcggagatca
R467Q	acccaagcttggtaccaccATGGACCTGAAGCACAGTGC	GCGTTCTGGCGCTGCAGATCCGAC	GTCGGATCTGCAGCGCCAGAACGC	aatagggccctctagactacagcaggtcctcctcggagatca

## Sheet: RT-PCR primers
Gene	Forward primer	Reverse primer
Ent3	TTCGATAACCGTGCACCCAA	AATCGTGCCTGCCAGTAGTC
mdr65	GCCACTTTTCGGAGGTGGTA	GCAGCGCCACCATATTGAAG
CG1090	TCATCGTCGTGTGTCCTTGG	CTTGTCCAGCTTCCATCCGT
hoe1	GCCACTACAGCCTCTGGTTT	CATGGGGGCCCTTCATCAAT
CG13178	CCATCGAGTAGCCCGTCAAA	TTTGGTTCGAGCAGCACAGA
CG13795	CTTGTCCACAATGGCTTGGC	TCAAGACCCAAGGCCGAAAA
CG15890	AATGTCTGCTTCTCGGTGGG	GGCTATCACGTAGAAGGCGG
atet	TGATGCCCACCATTCTGACC	AGCACACAGATCAGCACGAA
CG31663	CCACCCTGATTGGTGTCCTC	CAGACCGTAGGCGATTCCTC
vacht	GATTCCTCACCCATCGCCTC	CTAATTGCCCGCTCTGAGGT
balat	CTAACGGGCGGACATGGATT	CAAAAGTGCTGAGGTGTGGC
cngl	GGTGACGTCGACAAGAGTGT	GCAGATGAGCCAAAACGTGG
ncc69	ACGGAGGACTCACTCTCCTC	TGGATGTTTCCTGGGGCTTC
CG5888	TGTGTGTTGAACGCTCTGGT	TCACTGTGGCATTCTCCTGC
CG7342	GCAATTTCGCCTGAGACGC	TCCGACTCATCTCCACGACT
