# Supplementary material for: Drosophila HisT is a specific histamine transporter that contributes to histamine recycling in glia
Source: Sci Adv. 2022 Oct 26;8(43):eabq1780. doi: 10.1126/sciadv.abq1780 (PMC9604546; doi:10.1126/sciadv.abq1780)
Supplement: Supplementary file 2 — Datasets S1 to S3 [file sciadv.abq1780_datasets_s1_to_s3.zip › sciadv.abq1780_dataset_s2.xlsx]

## Sheet: fig 1
Fig 1. C
	mCherry	OCT2-mCherry	CG1358	kcc	Nckx30C	CG42575	Ae2	Eaat1	CG6356	zyd
[3H]-Histamine uptake	1886.92	3501.95	3270.59	1793.79	1793.79	2000.94	1834.4	1670.71	2199.05	2091.63
(CPM/mg protein)	2022.44	3752.48	3532.38	1918.87	1918.87	1827.78	1959.06	1857.96	1766.66	1919.63
	1843.99	3253.8	3531.93	1904.36	1904.36	1852.77	2178.24	1853.68	1647.75	1892.14
	1933.28	3387.92	3243.97
	1812.66	3265.91	3421.13
	1779.9	3445.88	3398.21
Fig 1. D	mCherry	CG1358-Myc	sodium free	chloride free
[3H]-Histamine uptake	1005.92	2283.84	1214.79	3290.79
(CPM/mg protein)	1639.42	2289.44	1101.67	2546.44
	1207.58	3004.89	818.118	2614.89
	1147.82	2762.45	1005.87	2664.15
	1455.24	2668.92	1198.27	2285.35
	1033.96	2477.13	1344.53	2499.85
Fig 1. E	mCherry	+	Carcinine	Dopamine	Serotonine	Histamine
[3H]-Histamine uptake	1744.29	5093.02	4873.2	5755	5874.14	2331.01
(CPM/mg protein)	1762.64	5776.78	5768.72	6560.89	6236.02	1788.63
	2223.85	5348.19	5445.67	5878.43	6263.75	2045.56
	1711.5	5959.81	5278.66	5671.37	6017.29	1834.26
	1803.09	6225.75	5211.98	5444	6193.99	1801.28
	1916.99	6254.06	4932.67	6002.91	5792.18	1771.33

## Sheet: fig 3
Fig 3. B
	wild type	repo-Gal4	ninaE-Gal4	ort-Gal4	repo>hist	repo>histL109P	repo>histP252R	ninaE>hist	ninaE>histL109P	ninaE>histP252R	ort>hist	ort>histL109P	ort>histP252R
ERE transients(mV)	4.67	4.55	4.24	4.44	4.39	2.47	3.08	0.18	2.56	3.36	0	2.62	2.93
	3.91	3.85	3.84	3.96	3.31	5.31	3.63	0.73	3.5	3.27	0	2.23	3.78
	2.14	4.21	4.05	4.21	5.83	4.28	4.11	0.79	2.62	3.08	0.15	2.62	2.62
	4.27								1.92		0.09	2.9	2.66
	3.3
	3.72
Percentage of phototactic flies(%)	wild type	ebonymCherry	repo-Gal4	ninaE-Gal4	ort-Gal4	repo>hist	repo>histL109P	repo>histP252R	ninaE>hist	ninaE>histL109P	ninaE>histP252R	ort>hist	ort>histL109P	ort>histP252R
	80	10	76.67	80	76.67	73.33	76.67	73.33	10	80	86.67	33.33	80	66.67
	66.67	3.33	86.67	73.33	73.33	76.67	73.33	73.33	33.33	73.33	86.67	10	73.33	73.33
	76.67	6.67	83.33	66.67	66.67	66.67	70	76.67	26.67	76.67	86.67	20	76.67	80
	73.33	0	76.67	63.33	80	70	73.33	80	23.33	83.33	70	13.33	83.33	83.33
	76.67	0	66.67	73.33	73.33	73.33	80	83.33	30	66.67	80	6.67	66.67	73.33

## Sheet: fig 4
Fig 4. B
	wild type	HdcP217	ebonymCherry	repo>hist	repo>histL109P	repo>histP252R	ninaE>hist	ninaE>histL109P	ninaE>histP252R	ort>hist	ort>histL109P	ort>histP252R
Histamine(ng/head)	0.71	0.15	0.3	0.68	0.58	0.71	0.6	0.69	0.69	0.42	0.84	0.65
	0.65	0.15	0.27	0.62	0.68	0.68	0.63	0.71	0.65	0.46	0.7	0.71
	0.65	0.2	0.29	0.64	0.66	0.57	0.6	0.65	0.7	0.45	0.71	0.73
	0.67	0.25	0.31
	wild type	HdcP217	ebonymCherry	repo>hist	repo>histL109P	repo>histP252R	ninaE>hist	ninaE>histL109P	ninaE>histP252R	ort>hist	ort>histL109P	ort>histP252R
Carcinie(ng/head)	0.47	0.23	0.09	0.48	0.48	0.56	0.28	0.53	0.47	0.25	0.53	0.6
	0.57	0.26	0.09	0.49	0.49	0.54	0.33	0.49	0.53	0.21	0.51	0.47
	0.48	0.29	0.08	0.45	0.53	0.42	0.34	0.49	0.51	0.21	0.49	0.51
	0.52	0.33	0.08

## Sheet: fig 5
Fig 5. B
	wild type	histko	histGFP	histko/ED1715	histko/GFP
ERE transients(mV)	4.67	1.16	2.26	2.87	2.35
	3.91	1.25	3.97		3.2
	2.14	2.81	2.62	4.85	3.6
	4.27	2.01	1.01	5.52	2.62
	3.3	1.8	1.68	1.65	2.87
	3.72	2.66	1.4	2.78	2.99
		2.99		3.33	2.04
				4.52	2.23
					1.62
Fig 5. C	wild type	HdcP217	histko	histGFP	histko/ED1715	histko/GFP
ERE transients(mV)	55	10	63.33	65	64.29	50
	65	5	59.26	75	50	50
	50	0	66.67	50	50	90
	73.68	0	71.43	45	90	60
	55			55	60
	20			65
	60
	31.58
	70
	65
	50
	65
Fig 5. E
Histamine(ng/head)	wild type	ebonymCherry	histko
	0.71	0.3	0.56
	0.65	0.27	0.51
	0.65	0.29	0.7
	0.87	0.31	0.57
Carcinie(ng/head)	wild type	ebonymCherry	histko
	0.41	0.09	0.55
	0.37	0.09	0.56
	0.4	0.08	0.94
	0.52	0.08	0.42
β-alanine(ng/head)	wild type	ebonymCherry	histko
	12.22	8.16	10.44
	13.12	9.19	11.93
	13.88	10.84	14.7
	15.55	10.67	12.27

## Sheet: fig 6
Fig 6. B
ERE transients(mV)	Day 1	wild type	histko	repo>HdcRNAi	ninaE>HdcRNAi	histko, repo>HdcRNAi	histko, ninaE>HdcRNAi
		4.05	3.22	4.24	4.21	2.32	3.82
		3.21	2.45	3.75	4.13	4.58	4.12
		3.84	3.13	3.46	3.98	5.25	3.77
	Day 3	wild type	histko	repo>HdcRNAi	ninaE>HdcRNAi	histko, repo>HdcRNAi	histko, ninaE>HdcRNAi
		4.67	2.81	5	4	2.59	0
		3.91	2.01	4.64	3.97	3.57	0.64
		2.14	1.8	4.21	2.56	4.97	0
		4.27	2.66	3.54	2.69		2.69
		3.3	2.99		1.86		1.95
		3.72			0		0.34
					2.72		0
					1.74		0.43
Fig 6. C	wild type	histko	ninaE>HdcRNAi	repo>HdcRNAi	histko, ninaE>HdcRNAi	histko, repo>HdcRNAi
Percentage of phototactic flies(%)	81.48	75.86	74.07	88.46	29.63	83.33
	80	88.89	71.43	88.89	27.59	71.43
	78.57	85.71	78.57	82.14	23.33	86.67
	88.89	85.19	74.07	92.59	34.62	77.78
	81.48	81.48	76.92	89.66	22.22	85.71
Fig 6. E
Histamine(ng/head)
Day1	wild type	histko	ninaE>HdcRNAi	repo>HdcRNAi	histko, ninaE>HdcRNAi	histko, repo>HdcRNAi
	0.70982	0.66858	0.64424	0.6851	0.67322	0.6687
	0.644574	0.63884	0.56294	0.694193	0.58648	0.57084
	0.652245	0.59134	0.63102	0.5748	0.66648	0.62666
Day3	wild type	histko	ninaE>HdcRNAi	repo>HdcRNAi	histko, ninaE>HdcRNAi	histko, repo>HdcRNAi
	0.658938	0.670872	0.504832	0.639107	0.396522	0.7306
	0.633141	0.659837	0.663521	0.694193	0.227672	0.65008
	0.674245	0.649213	0.573707	0.739789	0.251918	0.82666
Carcinie(ng/head)
Day1	wild type	histko	ninaE>HdcRNAi	repo>HdcRNAi	histko, ninaE>HdcRNAi	histko, repo>HdcRNAi
	0.34502	0.28832	0.44538	0.35314	0.28326	0.26654
	0.2846	0.26376	0.36486	0.3222	0.30504	0.21666
	0.35868	0.3829	0.308	0.2231	0.24302	0.388
Day3	wild type	histko	ninaE>HdcRNAi	repo>HdcRNAi	histko, ninaE>HdcRNAi	histko, repo>HdcRNAi
	0.31372	0.313223	0.261527	0.213313	0.141475	0.246437
	0.272729	0.243437	0.32808	0.320012	0.128675	0.216367
	0.36268	0.408657	0.27355	0.26287	0.153452	0.231892

## Sheet: fig S1
Fig S1. B
[3H]-Histamine uptake	mCherry	OCT2-mCherry	Ent3	mdr65	CG1090	hoe1	CG13178	CG13795	CG15890	CG31663	atet	vacht	balat	cngl	ncc69	CG5888	CG7342
(CPM/mg protein)	1744.29	5093.02	2185.86	2020.6	1849.4	1774.54	1730.66	2093.8	1566.66	2159.76	1840.26	1798.56	2002.76	1886.57	2064.78	1817.75	2000.63
	1762.64	6785.43	1954.47	2030.59	1931.72	2346.73	1769.35	2109.17	1925.38	2022.44	1931.72	1827.16	1938.57	2082.82	1913.83	1830.46	1857.57
	2223.85	8833.36	2004.58	1892.14	2337.78	1407.57	1830.95	1502.01	2191.88	1856.16	2083.8	1666	1817.5	2033.7	2099.84	1862.31	1770.12
Fig S1. C	mCherry	OCT2-mCherry	sodium free	chloride free
[3H]-Histamine uptake	964.081	2354.71	2583.28	2220.62
(CPM/mg protein)	967.976	2411.55	2536.07	2519.91
	813.084	2537.92	2243.7	2546.79
Fig S1. D	mCherry	OCT2-mCherry	CG8195	blot	CG10444	CG3036	CG6812	CG7708	CG10804	CG43066	Ndae	Picot	Nhe3	CG18549	CG5281	hrm	kar	CG13384	CG11857
[3H]-Histamine uptake	1155.44	3085.75	764.939	961.675	1328.32	885.491	1168.18	1100.54	926.05	907.049	1105.2	1192.83	771.56	1192.29	1168.11	838.854	1184.61	881.72	1069.64
(CPM/mg protein)	910.962	3393.59	983.137	1343.12	1199.54	960.159	1208.85	950.784	1312.41	1335.17	1338.3	1271.65	1041.37	875.979	1330.3	984.317	1077.24	1006.29	1098.07
	1096.42	3067.25	1189.59	1285.04	1333.03	894.624	1252.6	1083.71	1014.7	1130.32	1153.61	1107.12	1048.71	1008.56	1223.66	1186.52	967.639	960.252	886.815
Fig S1. E	mCherry	+	Carcinine	Dopamine	Serotonine	Histamine	Alanine
[3H]-Histamine uptake	1047.03	3420.35	853.399	563.905	769.49	768.247	3080
(CPM/mg protein)	772.961	3599.25	1245.91	433.1	986.014	726.293	3203.53
	808.633	3381.71	892.189	479.667	736.174	859.751	3228.45

## Sheet: fig S2
Fig S2. D
	wild type	ebonymCherry
ERE transients(mV)	3.94	0
	3.75	0
	4.33	0
	2.87	0.09
		0

## Sheet: fig S3
fig S3. D
ERE transients(mV)	w1118	histko
	1.98	1.77
	2.2	1.68
	4.33	1.8
	3.14	1.43
	2.99	1.16
	3.69	0.61
	2.29	1.43
	3.11	0.95
		1.74
		1.56

## Sheet: fig S4
Fig S4. B
	mCherry	CG1358-Myc	FLVCR1	FLVCR2
[3H]-Histamine uptake	1271.7	3083.25	1838.54	1731.35
(CPM/mg protein)	1304.26	3840.33	1116.35	1327.19
	1335.59	4223.57	1954.47	1212.27
Fig S4. D
	mCherry	OCT2-mCherry	hist	histR56H	histY106Term	histL109P	histP252R	histA301V	histL334P	CG1358G335R	histG387R	histR467Q
[3H]-Histamine uptake	1005.92	6296.06	2616.43	570.959	822.768	1466.67	1145.37	1001.52	1168.74	1645.39	1331.99	1307.44
(CPM/mg protein)	1207.58	6444.46	3154.43	970.936	1179.65	1153.28	1274.67	1462.39	1147.88	1142.89	1195.3	1112.41
	1398.69	5357.48	2820.11	967.293	944.567	1240.31	813.657	1306.44	1014.14	1083.39	1249.56	1222.93

## Sheet: fig S6
Fig S6. B
ERE transients(mV)	wild type	GMR>HdcRNAi
	3.15	0
	3.27	0.05
	3.98	0
	4.01	0.07
	3.75	0
Fig S6. C	repo-GAL4	repo>HdcRNAi	ninaE-GAL4	ninaE>HdcRNAi
Relative Hdc mRNA level	1.16	1.23	1.11	0.13
	1.02	1.16	0.72	0.06
	0.64	0.61	0.71	0.05
Fig S6. E
Relative Hdc level
Pupa stage	wild type	GMR>HdcRNAi	ninaE>HdcRNAi
	0.99	0.34	1.09
	1.02	0.41	0.98
	1.01	0.34	1.11
Adult stage	wild type	GMR>HdcRNAi	ninaE>HdcRNAi
	1.02	0.27	0.43
	0.98	0.29	0.52
	0.99	0.27	0.52
Fig S6. F
histko,ninaE>HdcRNAi	Day1	Day3
ERE transients(mV)	3.5	2.82
	2.34	2.7
	3.5	3.27
	4.5	2.67
	3.8	3.46
Fig S6. G
Percentage of UV phototactic flies(%)	sev14	w1118	histko
	43	9	72.6316
	41	85	55
	2	87	80
	13	69	58.9474
	37		58
	41		61.25

[truncated: 1 more sheets: fig S7]
