# Supplementary material for: Drosophila HisT is a specific histamine transporter that contributes to histamine recycling in glia
Source: Sci Adv. 2022 Oct 26;8(43):eabq1780. doi: 10.1126/sciadv.abq1780 (PMC9604546; doi:10.1126/sciadv.abq1780)
Supplement: Supplementary file 2 — Datasets S1 to S3 [file sciadv.abq1780_datasets_s1_to_s3.zip › sciadv.abq1780_dataset_s3.xlsx]

## Sheet: Sheet1
	e2_TPM(ebony_glia_cell)	e3_TPM (brain_cell)
CR40469	21028	10938
noe	19247.8	5812.85
Obp44a	15090	8974.79
CG6770	11116.6	6868.16
CR31451	9634.75	1755.81
RpL41	8072.4	17444.4
Scp2	7483.16	256.746
RpL15	7290.52	2072.09
ninaE	6806.07	3386.01
RpL21	6678.71	2600.82
CG12269	6283.52	144.44
RpS23	6224.18	8237.5
CR34335	5979.77	4231.87
RpL23	5689.59	4550.71
Ef1alpha48D	5572.63	6386.14
CG2145	5542.51	510.815
His3.3B	5091.57	1468.81
RpS30	4658.35	5298.65
His4r	4524	5177.91
RpL5	4392.25	1652.37
RpS14a	4374.25	1904.59
Obp18a	4348.71	254.299
RpL27A	4324.62	6031.93
Fer2LCH	4162.78	939.908
RpS24	4146.68	3291.09
Oda	4043.14	1336.67
RpL36	4018.65	8173.43
RpS27A	3829.47	3437.07
CG41128	3633.04	93.4031
Tctp	3306.75	2000.72
RpL38	3188.54	454.093
RpL10	3065.08	1179.29
RpS3A	2976.11	1008.37
CG30197	2928.38	4243.35
Bacc	2880.91	294.286
RpL36A	2792.14	5591.04
eIF-5A	2678.33	3430.37
RpS29	2594.96	5306.62
RpS12	2481.7	1225.32
CG4716	2457.12	51.0531
VhaM9.7-a	2421.9	42.3359
RpL39	2419.74	2743.71
Msr-110	2401.94	695.101
Nplp2	2378.24	377.784
RpS17	2377.52	3223.32
CG14989	2361.35	212.46
nrv3	2320.58	393.978
14-3-3zeta	2276.02	671.447
Arr1	2271.63	213.927
RpS15Aa	2263.53	1458.63
RpS3	2258.89	5501.84
CG6115	2251.47	767.14
RpLP2	2245.9	8017.12
Arr2	2244.86	467.998
RpS13	2213.29	2581.29
Dsk	2175.88	153.534
RpS18	2156.64	6103.71
Vha13	2146.18	854.308
CG15201	2132.85	925.262
CG1746	2020.9	1380.4
RpS25	1976.12	1559.68
RpS27	1952.99	2525.37
bnb	1946.18	476.456
RpS20	1932.04	2448.18
b	1925.04	221.413
RpS28b	1876.14	5119.31
Appl	1853.1	174.291
RpS21	1840.46	987.269
alphaTub84B	1833.03	2349.63
CG9836	1825.55	350.585
Cam	1804.2	1087.32
GstE2	1791.68	51.1031
RpL35	1759.75	1106.56
RhoGDI	1755.06	103.002
CG6357	1748.58	77.1097
RpL13	1732.3	4294.08
RpL8	1705.03	1287.22
Lamp1	1692.08	148.066
Cyp1	1686.05	967.79
RpL9	1671.98	1973.69
RpL18A	1671.64	3070.29
Gapdh2	1658.47	506.096
AstC	1635.69	8.61666
eIF-4a	1617.91	1276
Pdf	1585.94	1.82112
CG9821	1574.67	202.776
Tim17b	1556.57	143.857
sesB	1516.64	1947.84
Sod	1500.82	1348.19
CG42489	1497.59	172.119
Atpalpha	1493.67	464.875
Desat1	1479.94	27.1944
RpS9	1451.21	2240.29
Sirup	1424.58	950.027
RpL12	1423.64	1465.77
Snap25	1421.73	56.2399
RpL7	1379.07	1999.4
pAbp	1378.62	384.384
CG3321	1371.92	984.906
Obp56d	1364.62	1275.97
CR42862	1343.97	223.105
RpS6	1339.17	2563.59
Ald	1332.29	384.611
Fis1	1330.73	83.3421
Gs2	1323.04	1827.09
IA-2	1300.01	186.391
CG5273	1297.8	271
RpL37A	1287.25	1378.33
ATPsyn-beta	1285.25	297.725
CG13631	1284.46	289.803
CG5676	1283.99	389.999
RpL27	1278.14	2220.43
RpS11	1241.78	1561.98
CG8369	1229.6	383.262
CG17737	1210.86	484.534
CG32230	1197.15	262.404
Ms	1194.54	0.955675
14-3-3epsilon	1191.98	711.459
Vha36-1	1189.35	58.1938
CG14687	1174.51	131.595
RpL10Ab	1156.84	1631.22
CoVb	1150.06	1756.16
Hsc70-4	1142.66	452.055
Rfabg	1140.37	3.49237
Lk6	1129.46	546.123
blw	1129.03	448.365
RpL29	1116.13	2319
MtnA	1110.42	225.157
RpL19	1107.49	2078.44
CG30285	1098.18	423.1
RpL24	1091.82	1647.74
RpS16	1083.96	2769.97
Cyt-c-p	1076.58	2078.82
RpS26	1049.7	3251.13
Eno	1048.23	408.165
RpL11	1047.43	3723.39
igl	1033.02	76.2064
CG16712	1021.62	1398.52
RpL26	1015.49	3456.39
Vha16-1	1013.47	770.891
Vha14-1	1009.04	453.389
RpLP1	1005.94	1941.25
Sap47	996.561	134.528
RpS8	995.663	1664.09
CG31345	993.426	47.7086
Droj2	984.335	153.615
CG2082	976.794	91.9605
kcc	976.131	76.934
Nca	970.946	33.3102
tsr	964.5	198.2
Csas	953.174	153.867
Fie	951.665	67.2657
fne	944.201	98.2519
Ip259	932.606	677.344
Gbeta13F	929.009	157.137
CG31221	928.808	128.539
l(2)k09913	928.195	77.138
VhaPPA1-1	922.733	76.1071
CG40127	919.834	90.9363
vir-1	913.021	426.767
CoVIb	912.727	2567.76
RpL32	911.385	2159.08
Atg8a	906.931	216.191
RpL30	902.071	1139.09
CG7630	894.672	2749.67
ATPsyn-b	888.162	984.02
Tsp42Ee	887.21	74.642
CG5758	885.66	28.9224
Ef1beta	881.331	1130.24
roX1	868.203	130.285
Ef1alpha100E	865.651	142.885
RpS19a	865.342	2095.72
Oscp	863.037	801.385
Wbp2	862.766	28.7196
CG30415	861.946	258.361
ps	857.167	316.201
Chd64	848.578	85.1091
elm	844.13	38.0943
CG7781	842.254	39.7804
CG2233	837.603	9.66046
Ggamma30A	826.466	196.965
alphaSnap	816.8	156.25
RpL35A	814.673	2711.13
Teh2	812.435	411.441
EloC	810.933	151.482
pum	805.037	56.2129
Vha55	797.67	118.034
Tsp97E	796.634	144.622
CG18619	792.373	159.634
Crc	788.097	153.461
betaTub56D	786.328	1508.46
skap	781.036	81.4171
RpS4	774.867	2796.83
RpL40	773.08	1594.72
Atox1	767.38	66.2007
Vap-33A	761.781	116.594
CG12991	761.432	146.642
CG18067	752.909	1401.05
Yp1	752.365	49.4759
rho	751.543	377.213
Ggamma1	750.095	445.645
RpL13A	747.3	3185.99
CG7646	745.452	22.5024
CanB	741.696	171.149
RpS5a	740.554	1117.66
CG32441	735.815	138.105
Rh5	734.172	186.986
CG6044	732.977	94.5197
CG9336	732.688	706.977
Nacalpha	732.1	528.514
Scsalpha	728.501	85.1
CG8861	726.385	20.5261
CG6329	725.802	131.514
eIF-1A	725.54	182.351
pix	718.455	68.6862
VhaSFD	717.273	67.0935
CG13298	716.354	133.503
CG10077	715.915	82.9355
CG31808	708.232	137.032
Pgi	705.493	71.8032
Pur-alpha	705.308	11.8945
Ipp	703.426	23.2866
CG8974	702.644	46.3449
RpS14b	702.5	2228.19
slo	691.78	80.1345
bic	686.094	908.711
CG40045	685.2	119.385
Mdh2	684.402	202.473
Frq1	683.395	79.2292
Mpcp	682.169	709.128
Hsp83	681.801	335.948
cpx	679.62	71.8929
Uhg5	678.57	16.4409
CG3662	674.391	210.773
RpL28	673.105	2092.48
emc	672.91	67.1955
l(2)06225	672.68	462.157
CG7409	669.564	295.222
Sdc	667.84	176.316
Drsl5	664.884	216.188
RpS7	663.576	1400.96
bun	662.474	58.8198
CG4577	662.234	6.65407
CG7607	661.172	295.434
smt3	659.95	728.806
CG14509	659.807	52.9781
nSyb	654.314	138.899
Sar1	654.229	495.47
fok	648.306	520.694
RpS15	636.505	999.586
Fer1HCH	635.875	1111.9
Nckx30C	633.716	75.6286
Dh31	631.122	6.51999
mei-P26	627.869	57.1714
CG9172	627.686	227.264
Idgf4	626.066	860.238
Rab2	624.979	86.0121
Cyp28d1	624.767	19.9119
Syt4	621.926	57.6135
nAChRbeta1	620.805	104.705
Rab7	606.9	107.082
porin	604.903	626.194
ltl	604.538	4.52178
Tk	601.219	2.778
Unr	599.666	77.5672
CG3800	594.312	322.929
ventrally-expressed-protein-D	593.586	72.6792
chic	593.046	111.295
CoIV	591.249	279.846
CR44832	589.901	0.96221
flw	589.82	95.518
shep	589.553	81.2382
CG7433	589.388	37.6872
Tom7	581.742	122.186
miple	579.406	58.8543
Cyp9f2	578.02	123.657
Yp3	576.795	50.5037
CG9689	576.006	28.2977
CG9928	572.786	300.7
CG10082	571.434	41.8163
crc	566.261	210.061
RpL7A	565.771	1259.77
Dlc90F	564.198	349.187
Tom20	562.899	160.603
yps	558.488	198.915
CG12384	556.792	84.25
Hexo2	554.595	260.035
Pka-R2	553.537	36.1967
UBL3	552.721	39.9826
CtsB1	551.189	241.896
EF2	550.169	205.891
eff	550.007	124.192
CaMKII	548.937	21.4949
DnaJ-1	544.555	645.621
l(1)G0156	542.728	415.588
7B2	542.322	308.708
Pdp1	540.769	73.6055
spi	540.595	37.299
Listericin	539.569	4128.13
RpL31	539.487	1880.04
CG3036	537.991	22.9197
Arl4	537.974	77.0058
Pis	537.922	16.7641
CoVa	537.522	779.14
Rab5	535.557	111.648
Pkc98E	534.774	73.8626
His2Av	531.995	95.563
CG4769	531.904	139.224
e	530.092	26.3352	ebony
tutl	528.305	65.6594
scrt	528.117	243.703
CG14464	525.962	7.94775
Got1	524.887	127.335
CG32267	521.927	48.8071
RpS2	517.995	1266.88
VhaM9.7-b	516.857	249.506
CG33199	516.324	27.7935
CG5945	516.178	856.181
CG10126	515.076	331.75
Drat	514.969	340.991
CG42613	514.567	21.4219
lost	514.423	18.9514
Cisd2	513	331.565
Argk	512.393	572.178
CG17680	511.966	37.7403
Acon	510.587	73.5044
Rab14	510.378	113.73
Rox8	509.614	26.5304
gammaSnap1	509.205	41.7256
Spn43Ab	508.946	152.307
Fas1	508.75	69.2204
BI-1	507.643	325.999
Tina-1	502.419	130.034
CG1732	500.843	154.227
CG45050	500.587	102.717
Ubi-p5E	499.964	511.691
para	499.722	40.3126
CG12163	497.032	191.591
RpL6	495.255	2254.13
dpr7	494.724	30.021
Rtnl1	492.931	154.624
Baldspot	492.569	69.4709
CG42596	492.211	89.9041
ben	492.137	101.223
CG10799	491.709	17.115
CG31030	491.705	17.1125
CG34136	490.753	21.6865
jdp	488.726	185.202
Obp19d	488.68	651.238
CG2016	488.636	2793.84
Act5C	488.538	331.725
CG13585	485.622	482.911
CG32581	483.599	0.157673
Tsf1	481.728	424.635
ox	481.692	392.835
GstE6	480.767	479.546
CG5867	479.871	2322.85
CG8012	479.623	2.91037
Hrb27C	478.957	21.3813
maf-S	478.369	690.981
Vha68-1	475.591	33.7694
Dak1	475.163	65.8425
CG14141	474.826	643.114
FK506-bp2	474.182	865.592
alrm	474.17	429.398
CG32000	473.865	6.36291
Syt7	469.449	20.243
Pka-C1	468.283	71.2244
Pect	467.559	28.4758
CG9603	465.987	496.347
RpLP0	464.659	2547.17
Gpdh	460.319	169.546
CR44417	459.386	29.2623
CG42575	457.721	50.971
VhaM8.9	454.982	236.2
Cyt-b5	453.699	1483.78
vsg	453.473	142.147
nAChRalpha6	453.045	77.7297
CG14591	450.699	36.872
CG18549	450.419	16.5722
CG30172	450.215	258.663
Mdh1	448.903	542.805
ctp	448.602	225.06
Caper	447.688	24.6331
shi	447.443	114.928
CG11076	446.418	37.5007
4EHP	445.295	36.0294
CG32486	444.524	82.427
SelR	442.347	98.4747
Irc	439.932	163.357
awd	439.709	843.797
sqd	439.69	166.884
Rho1	437.88	158.365
PyK	432.229	275.923
CG40178	431.648	18.1531
CG8177	429.525	51.797
sun	427.451	283.448
Amph	426.511	75.6964
qvr	426.26	65.7425
Nmda1	426.049	54.9853
R	425.901	207.702
Rap2l	425.779	85.1827
Ih	421.834	95.2867
Arf102F	421.079	51.2051
Cdk5alpha	418.898	94.6433
Rh3	417.119	36.3392
CkIalpha	414.933	146.663
nrv2	414.548	33.9818
CG6503	413.488	18.4872
CG13928	411.155	92.2996
CG10433	410.963	31.8226
scyl	410.758	490.711
slgA	410.235	39.3829
CG42394	408.776	48.6538
bsk	407.448	65.8847
CG10527	407.078	104.912
MESK2	406.891	123.934
Rbp6	406.509	142.071
CG5895	406.24	2.73005
Rpb12	404.216	203.471
eIF-4B	404.112	34.617
CG42541	403.749	24.3203
veli	403.013	20.1072
Syp	402.295	101.707
CG17765	401.938	97.4391
Pdk	400.769	91.3011
Syt1	400.587	36.3314
Nlp	400.37	150.313
HmgZ	400.309	574.333
Inx2	399.345	34.7597
PHGPx	399.242	619.721
RpL14	398.942	945.005
P5CDh1	398.399	18.6391
fusl	398.192	73.6238
Trx-2	396.345	547.213
CG15068	396.157	112.579
Arf51F	394.794	47.3179
Ssb-c31a	393.431	158.156
ATPsyn-Cf6	393.046	2431.47
CG9775	392.749	50.8492
Hsp23	391.491	799.512
CG6767	390.994	239.7
Rab3	388.658	36.0179
frj	386.996	9.53971
Rh7	386.801	14.8085
mmd	385.516	28.5203
CG8245	385.18	80.841
Tsp66E	382.493	31.2128
CG34200	381.887	206.569
Galphas	381.102	42.9632
CG7712	380.963	356.499
mts	380.951	274.406
fwe	379.026	9.0212
CG45057	378.259	13.429
Rdl	377.841	91.4873
CG16756	376.009	2.59298
bol	375.855	18.4668
p120ctn	375.008	20.1677
Npc2a	374.488	374.397
Eaat1	373.447	102.859
CG14767	372.982	29.528
Sh	372.869	34.0651
Treh	372.423	172.076
Pdi	371.139	474.493
jim	370.744	47.3712
Clc	370.056	83.2729
NTPase	369.619	36.7628
prel	368.863	17.722
mtacp1	367.717	164.857
Aac11	367.386	137.265
CG15019	367.08	246.081
CG18815	364.62	94.7635
rtp	363.166	58.2829
CG5045	362.465	132.124
Rad23	360.816	39.2109
CG30423	360.466	482.627
CG2852	356.993	149.021
CG13887	356.927	149.61
Rbp1-like	355.992	198.382
DOR	355.433	82.3171
CG32032	354.639	245.32
ced-6	354.058	8.34467
CG15098	353.219	123.801
eEF1delta	352.116	105.664
CG17691	351.752	38.5222
fabp	351.017	67.6841
CG7603	350.197	257.808
CG40228	349.162	16.0254
CRMP	348.082	14.3224
CG5888	348.009	5.85911
Crk	347.691	15.8456
CG44242	347.056	117.269
CG3308	345.081	28.3567
Pka-C3	344.688	115.419
CG32068	344.684	84.4741
MSBP	343.945	28.6877
CG7971	342.821	92.4493
CG5065	342.249	43.8591
CG9350	341.85	586.926
Vha26	341.628	108.192
CG43324	341.593	20.9764
CG3446	341.039	498.105
CG17486	340.853	16.6621
wkd	340.491	26.8337
CG15628	340.434	453.807
Hs3st-A	340.385	10.2666
CG14329	340.205	0.816526
CG8680	338.95	331.12
shakB	337.36	24.8118
vig	337.356	22.1685
Csp	335.828	75.2351
CG31712	334.835	82.1799
Hsp26	333.87	2208.55
CG4721	333.34	155.768
comt	332.813	23.5952
Pp1-87B	331.99	90.8089
Nep4	330.613	13.3615
Syx7	330.145	17.4811
NPF	328.362	6.01421
Ugt35b	328.275	68.6783
chrb	328.031	78.7861
Obp57c	328	1271.11
Lis-1	326.591	27.6971
CG3711	326.562	5.42766
D1	325.602	227.496
Bsg	325.474	38.7269
Xbp1	325.343	131.762
VhaAC45	323.381	64.818
Slip1	323.04	14.2221
Hrb98DE	322.532	67.8016
SdhA	322.284	38.9317
CG6330	321.976	26.4264
RpL3	320.933	955.278
CG32641	320.577	2.89902
Xrp1	320.495	70.4491
CG32276	320.345	325.111
alpha-Cat	319.391	75.3214
CG13868	319.366	87.2338
CG9328	319.136	44.3269
Nplp1	319.083	4.70988
Ef1gamma	318.937	592.515
CG8498	318.711	317.579
CG31751	318.401	19.3545
CG42361	317.971	67.9295
CG2993	317.637	30.0114
RpL4	316.318	1734.59
Tob	315.16	68.0921
Picot	315.081	9.12428
levy	315.067	983.781
RpL23A	314.634	1031.71
CG17508	313.991	30.0773
Sgt1	312.79	61.0103
IM3	312.667	2927.19
cype	312.614	416.023
IM2	312.54	1946.04
uzip	311.05	3.8037
Rac1	310.201	51.8298
kra	310.134	347.831
l(3)L1231	310.034	42.3787
egh	309.744	206.829
CG1358	309.077	95.0731
CG11000	308.925	61.6738
Rsf1	308.502	149.167
Spred	308.324	16.6423
CG6812	308.145	20.856
fax	307.709	238.287
AdipoR	307.624	183.955
RpL17	307.513	1015.72
Mapmodulin	306.73	101.231
Yeti	305.504	41.5026
CG11781	305.096	203.746
CG16857	304.648	541.532
CG31705	304.265	362.78
Eb1	303.718	27.2842
Rab11	302.845	70.6485
Paip2	302.632	80.6657
CG14476	301.775	44.5424
eIF5	301.439	342.094
CG13698	300.433	119.516
CG1416	300.18	43.3469
Kr-h2	299.019	13.4764
CG17556	298.348	41.6449
cpo	298.112	68.8261
CG11857	298.087	10.7515
Tomosyn	297.814	51.3834
nAChRalpha7	297.739	26.7321
Mpc1	297.246	96.106
mlt	296.409	551.583
RpL18	294.874	1248.94
A2bp1	292.504	42.7812
CG44422	292.251	10.8778
Adk1	292.044	183.896
Sam-S	291.333	35.6177
Hex-A	291.03	110.348
CG42240	290.533	69.6988
hig	290.484	13.6955
crp	289.177	42.786
Tsp42Ef	288.821	150.439
CG7582	288.746	40.8463
CG14903	288.044	33.366
CG32264	287.879	62.511
CG31715	287.809	66.9648
akirin	287.129	343.038
CG5214	286.134	70.199
CG33181	284.371	24.1255
Cyp4g15	284.168	179.005
CR45312	283.831	60.131
CG10219	282.397	121.519
CG6707	281.863	31.0893
RpS10b	281.131	560.218
CG4404	280.867	35.6455
CG13603	280.363	19.1577
SmG	279.915	354.751
CG7407	279.373	33.6984
Gadd34	278.409	29.2549
CG10031	278.034	14.6333
hoe1	277.449	16.6315
Spf45	277.336	21.3619
CG6356	277.159	4.95236
CG10311	277.114	10.781
CG14482	275.776	215.324
Rab18	274.213	76.3588
Tpr2	273.054	20.3108
csw	272.671	61.7042
GluClalpha	271.899	35.8629
CG42492	271.629	49.3091
Chmp1	271.529	159.007
Eip93F	271.125	140.213
AdSS	270.724	35.2565
GstS1	270.372	34.5406
Cals	270.24	16.5562
gus	269.72	9.64816
Yp2	269.558	18.0209
CG31706	269.246	116.32
phyl	268.564	41.5665
Dlic	268.449	105.341
stai	267.299	42.4248
CG16978	266.953	1084.5
inaC	266.661	35.1958
AGO1	266.65	72.1874
dysc	266.449	24.7852
CG5778	266.377	319.058
gw	265.69	28.4784
sty	265.254	51.8176
Arf79F	264.956	39.278
Tret1-1	263.828	2.56846
CG3887	263.533	148.942
mtd	263.333	14.8965
CG17883	262.895	28.8148
CG40498	262.797	14.0723
Arpc3A	262.017	39.8987
Sxl	261.213	37.0364
Maf1	261.009	15.2761
CG42709	260.891	52.8927
path	259.755	11.8392
CG43056	259.525	34.5538
Aps	259.466	54.8256
CycG	258.393	94.4538
tral	258.287	39.9559
Adam	258.247	121.416
GILT1	258.035	140.372
Caps	257.419	7.2291
Ilp2	257.09	2.68844
gem	256.987	49.6527
CG9318	256.979	89.0212
Gapdh1	256.208	304.875
CG5455	256.103	11.0253
CG13220	256.015	62.3597
Rack1	255.637	608.11
CoVIII	254.71	700.05
lolal	254.682	82.4889
Vha44	254.547	161.55
CG15514	254.092	9.04576
Fim	253.875	21.8124
VGlut	253.616	9.73712
Sap-r	253.073	109.163
l(1)10Bb	252.79	4.70082
CG4409	252.493	754.96
orb2	251.549	11.5549
Jupiter	251.472	212.971
DnaJ-H	250.921	44.2147
Tsp39D	250.803	7.01528
CG2789	250.686	117.198
h	250.342	312.231
ave	249.783	39.1757
Syn	249.351	35.8513
CG4250	247.933	173.594
glec	247.844	51.6214
Gdh	247.552	74.716
NLaz	247.34	202.72
moody	247.267	34.6681
SelG	246.652	692.896
Galphao	246.454	60.9837
CG3625	246.304	196.071
CG8195	245.662	12.9367
tna	245.544	121.367
CG31637	245.542	9.22706
TMS1	245.378	261.6
Der-1	245.284	79.7922
l(1)G0334	245.277	154.03
Dic1	245.016	64.5275
Ric	244.994	49.6569
SF2	244.671	46.0191
ZnT49B	244.633	12.4989
CG9921	243.302	15.201
CG12099	243.08	25.5843
CG4612	242.56	62.6329
CG1648	242.154	166.644
Gad1	241.807	8.12864
SP2637	241.507	5.73188
CG9399	240.833	96.2108
cib	240.372	61.5972
robl	239.716	46.1423
CG15630	238.978	16.0104
Cha	238.848	68.9898
Ndae1	238.321	22.5029
Cpr51A	238.255	228.27
CG12355	238.22	182.537
CG10830	238.093	7.65173
CG12012	237.903	23.9548
GstE12	237.684	385.328
Ras85D	237.647	17.6515
GstD1	237.528	3232.06
CG1943	237.259	44.8144
Rbp2	236.767	64.0148
CG9686	236.144	81.4758
CG5554	236.102	38.1887
mRpL33	236.048	156.449
CG4502	235.42	67.3741
CG14446	235.152	16.3125
sgg	235.074	20.4623
AnxB9	235.016	311.397
CG5830	234.99	26.1527
Tom40	234.772	66.184
CG11790	234.573	117.294
alpha-Spec	233.94	91.7137
Rab1	233.572	88.6151
AstA	233.555	40.0468
sif	233.439	17.7282
UbcE2H	231.923	29.943
NfI	231.198	2.88969
IM1	230.931	1717.99
CG42260	230.486	19.3028
Nhe3	230.197	24.4295
CG12091	229.844	65.7643
mxt	229.802	54.4478
pan	229.532	7.38297
Mob2	229.344	69.9367
Trp1	229.222	66.5674
CG7834	228.794	86.6738
Octbeta2R	227.934	36.2036
nmo	227.674	37.6234
CG42258	227.363	31.535
CG2698	226.89	6.97661
eIF-4E	226.8	171.009
Ank	226.508	6.61483
Rm62	226.137	34.6347
CG14186	225.565	4.95448
CG32280	225.414	32.7206
CG42268	225.207	10.6215
Sec61beta	225.202	358.915
Invadolysin	225.199	15.8421
NAT1	225.089	80.5637
CG11791	224.938	269.024
CG11876	224.796	181.251
CaMKI	224.53	33.2876
Mp20	224.525	36.5762
CG14619	224.014	24.0657
mub	223.659	8.63061
CG15065	223.3	2957.51
Taf12	223.276	63.2228
CG11665	223.221	10.0866
CG11444	223.217	92.0299
VhaAC39-1	223.148	75.7015
Syngr	222.609	18.32
CoVIIc	222.498	512.213
Kap-alpha1	222.461	11.0057
Gie	222.379	52.9433
nuf	221.886	7.94933
CG6409	221.718	10481.5
Est-6	221.651	8.02819
CG3523	221.02	15.8104
klg	220.867	23.9493
Mlc2	220.619	382.846
Pp1alpha-96A	220.414	85.5387
IM4	219.695	1767.79
Ace	219.482	13.0077
CG1316	219.434	27.9166
RIC-3	219.421	21.7264
exd	219.346	12.1716
Xe7	219.133	92.9747
GstE9	219.092	67.0042
EloB	218.963	35.8162
CG14207	218.809	50.3058
Hsp70Bc	218.642	227.469
CG7222	218.621	22.5442
Ext2	218.445	3.25951
Inos	218.22	115.98
CG17734	218.033	35.2182
CG34134	217.807	111.418
Syx1A	217.752	244.119
ITP	216.556	26.7392
Dyb	215.902	4.59907
CG32017	215.705	3.93299
CanB2	215.634	57.4637
CG1909	215.388	19.271
CG11739	215.27	17.8186
AP-2sigma	215.19	110.78
Ucrh	215.166	64.4203
Pdcd4	214.833	111.463
Cchl	214.669	35.0355
Vamp7	214.251	41.0892
ens	214.12	37.5459
CG7135	213.961	48.5764
Zyx	213.914	15.9135
pcs	213.625	40.7437
l(2)35Di	213.573	207.226
Cct2	213.458	29.2558
Manf	213.371	83.2045
CG42784	213.247	15.177
CG12343	213.085	68.1488
Tim8	212.622	124.709
Nrx-1	212.28	35.4919
CG32700	212.211	66.1078
SK	212.066	38.5771
CG15293	211.971	11.1989
CG17816	211.705	22.7768
CG17108	211.644	624.405
EndoA	211.293	19.7359
CG8602	211.117	25.9763
Rab4	210.561	25.6638
CG14407	210.36	341.78
Past1	210.353	153.668
PVRAP	210.316	3.81818
Rpn6	209.85	128.033
Cp1	209.675	155.572
CG32521	209.674	21.453
gish	209.418	28.6171
Teh1	209.414	10.5659
Psf3	209.09	19.3938
l(3)05822	209.027	12.3706
Nc73EF	208.898	18.0109
Rop	208.812	25.1787
CG3556	208.421	97.0399
Rh6	207.913	135.186
CG31676	207.765	18.0004
CG15771	207.466	61.8161
lama	207.41	16.5835
Su(var)205	207.39	107.198
MFS17	207.267	7.50303
CG6424	206.994	24.1961
CG1640	206.879	18.0759
CG16772	206.802	1043.84
rdgB	206.66	17.1276
mura	206.539	17.7829
Cbp53E	206.1	393.289
pUf68	205.687	23.1834
CG7339	205.194	13.0005
CG9628	204.94	236.425
CG11247	204.867	3.77754
CG11317	204.184	16.5373
CG14715	204.166	27.441
Uhg2	204.138	31.1673
CG6870	204.086	21.4871
CG6426	203.993	125.526
CG32225	203.942	13.1472
Ssk	203.228	34.8517
CG15765	203.146	30.1715
cg	202.673	32.1623
CG14495	201.843	0.217543
Gprk1	201.777	10.3238
vig2	201.529	34.2244
Cyt-b5-r	201.513	6.36282
amon	201.478	19.3508
aralar1	201.169	11.2045
Dap160	201.089	10.6153
Ssadh	201.075	66.3109
Ubi-p63E	200.851	375.441
fu12	200.84	2.19819
ghi	200.759	94.8115
Df31	200.489	124.739
AcCoAS	200.035	16.8009
CG32066	199.937	12.5577
CanA-14F	199.684	33.8226
rush	199.618	43.6909
dj-1beta	199.503	86.4689
CG2258	199.154	42.7659
CG12859	198.736	350.716
norpA	198.485	68.5703
CG9240	198.475	105.763
cathD	197.93	161.61
Tango11	197.816	16.0399
CG32039	197.754	44.2136
CG12025	197.5	41.5181
P32	197.425	61.8499
l(2)SH0834	197.083	19.9659
rump	197.083	22.1051
CG6983	196.856	97.8916
CG5149	196.564	5.75349
l(2)k12914	196.334	121.782
rin	195.979	64.125
Got2	195.833	75.6367
Npc2g	195.588	7.85829
lola	195.019	21.8163
MED10	194.921	101.109
CG12858	194.765	31.3906
CkIIalpha	194.637	40.0213
CG7920	194.607	244.372
CG13315	194.532	7.10447
La	194.157	98.261
bai	194.152	267.287
RpL37a	193.89	799.169
CG15661	193.866	13.6351
CHIP	193.842	10.7554
RpL24-like	193.769	202.583
Kap-alpha3	193.646	18.6518
galectin	193.573	11.4175
cac	193.446	19.413
spin	192.932	70.9775
Alk	192.607	8.64298
CG4692	192.597	424.137
Set	192.194	105.067
Gs1	192.148	29.9771
CG42392	191.848	28.3205
CG32432	191.505	39.5668
Sec22	191.449	33.7929
CG18135	191.372	6.96704
Rim	191.166	8.06219
lap	191.002	10.0915
SsRbeta	190.859	107.838
CG43093	190.458	213.332
CG17279	189.784	0.972901
CG34150	189.518	49.3526
CG11807	189.409	14.2193
CG2269	189.272	20.4131
CG5028	189.203	219.471
Tpi	189.114	159.041
CG5059	189.054	22.4481
CG4019	188.889	67.5222
CG9917	188.438	5.31326
CG42450	188.221	7.68156
Pglym78	188.062	392.836
Taz	187.655	3.67667
CtBP	187.266	49.506
CG34228	187.11	142.419
retm	187.069	5.08125
ATPsyn-d	186.918	1445.39
qkr58E-3	186.71	13.1526
Thor	186.642	602.407
Rheb	186.626	300.883
CG9691	186.624	938.341
CG6852	186.606	77.4786
Surf4	186.514	29.9798
MED19	186.341	34.8732
Vps60	185.975	98.0457
Syx6	185.664	16.8295
Rbp1	185.346	75.2243
CG13920	185.032	42.2605
l(3)01239	184.778	110.538
Pde1c	184.642	29.2326
CG9231	184.518	9.03818
CG31997	184.377	300.673
bbc	184.258	61.3381
Acsl	184.016	6.82086
CG6429	183.885	513.137
Mid1	183.639	20.1358
Der-2	183.472	33.6116
Hk	183.411	23.177
CG12605	183.261	38.727
CG5375	183.135	9.11324
DopEcR	182.707	19.0473
Optix	182.448	62.8205
CG1317	182.302	19.1718
Mob3	182.172	31.2307
CG32052	182.064	16.2052
CG5946	181.715	41.3537
fng	181.389	17.2402
CG5482	180.613	55.9151
CG5010	180.43	314.26
unc-104	180.175	12.9662
CG13124	179.986	80.6538
CG6912	179.831	89.4006
CG5261	179.795	25.3084
CG10960	179.695	3.82016
Aldh	179.66	143.252
CG15735	179.596	468.042
CG11221	179.416	26.0974
CG10186	179.313	84.0944
cni	178.575	21.3347
CG3091	178.539	200.733
rgn	178.536	17.4075
Sur-8	178.389	35.7866
Ubc6	178.339	65.0211
CG14853	178.102	8.42855
Jwa	177.966	56.8849
CG8481	177.846	48.2907
Ugt86Da	177.81	12.5338
CG4729	177.711	18.2395
zyd	177.614	2.54731
CG18081	177.021	72.1312
sxc	176.989	11.2334
Gel	176.931	30.1831
vtd	176.649	14.9243
CG30118	176.558	50.231
mRpS7	176.451	171.262
Pfk	176.281	39.9439
fl(2)d	175.965	28.3243
Atx2	175.959	49.3328
KdelR	175.862	41.3949
ytr	175.581	43.0642
CG7770	175.443	86.3944
Mf	175.387	49.2319
CG4757	175.007	59.6699
CG7166	174.907	2.17622
Mtch	174.762	62.777
Mip	174.495	0.483862
CG42540	174.363	23.8663
PGRP-SB1	174.306	98.6644
CR44137	174.177	43.9774
nrv1	173.918	44.3647
wdb	173.732	33.1338
CG12054	173.008	68.0019
Npc2b	172.929	919.799
CG7903	172.626	59.6704
Pli	172.439	38.2578
CG7580	172.422	693.83
CG10803	172.377	18.4724
Snx3	172.077	28.871
5.8SrRNA-Psi:CR45863	171.446	7.32218
Mtk	171.345	712.017
to	171.13	36.6577
CG13624	171.111	14.0309
CG42342	171.062	223.463
SdhC	170.544	74.3068
l(2)k14710	170.519	2.34005
Glut4EF	170.502	36.2149
CG4467	170.174	15.9804
Tet	169.951	33.0495
CG34166	169.755	16.345
Rcc1	169.666	8.61595
CG3961	169.615	22.7511
CG8248	169.503	10.585
Hsp68	169.256	222.987
Smox	168.922	18.1032
svr	168.909	15.32
Moe	168.805	75.7522
CG17778	168.782	29.9874
2021-09-04	168.778	17.4714
Cyp6a17	168.439	7.10542
Reph	167.702	23.0913
Sps2	167.521	15.3446
LpR2	166.859	4.0659
CG10576	166.555	138.024
Cpr49Ae	166.507	604.659
CG3214	166.432	187.221
aay	166.277	73.0399
BEAF-32	166.273	13.6103
CG13739	166.247	11.9278
l(3)neo18	165.789	344.328
CG6693	165.624	21.9906
CG7029	165.546	34.6862
Acyp2	165.244	77.6592
CG13339	165.228	8.84303
roX2	165.1	37.8554
CG31344	165.006	18.8666
GckIII	164.926	28.7812
Drp1	164.717	30.7746
Gdi	164.617	392.292
Evi5	164.512	27.738
CG1970	164.298	48.6922
CG10777	163.839	10.6455
sano	163.81	38.7323
Sema-1a	163.797	10.0094
CG5412	163.656	45.2522
Aplip1	163.487	32.6389
mRpS11	163.29	159.834
CG14883	162.77	4.04254
CG43066	162.657	27.0144
Uhg4	162.563	10.5471
Snx6	162.234	44.203
CG8331	162.068	166.082
O-fut1	161.683	4.08725
Phm	161.429	70.5108
Cnx99A	160.839	156.643
nAChRalpha4	160.826	2.3074
Gli	160.781	5.08972
Cpr65Au	160.739	411.147
Ran	160.636	141.465
Klp64D	160.534	10.0604
pros	160.045	18.8731
Bet1	159.943	68.0946
Pka-R1	159.856	54.6661
TfIIA-S	159.711	500.126
jeb	159.52	26.5446
CHOp24	159.415	32.4672
CG15067	159.385	321.585
Faf	158.965	88.5225
Eip75B	158.871	23.8615
CG15309	158.799	93.7955
CG3731	158.319	245.024
nec	157.739	90.311
Dhit	157.385	144.882
Alg-2	157.361	23.563
CdsA	157.349	10.5718
Unc-76	157.339	14.7045
Syn2	157.316	9.61406
Zip102B	157.265	11.7608
Atg1	157.125	175.816
CG34132	156.561	29.8807
CG6910	156.417	23.999
CG42238	156.319	5.54136
CG17270	155.554	3.80221
atilla	155.492	281.986
crim	154.888	71.8587
CG3940	154.863	51.0299
CG6412	154.851	122.095
SmD2	154.779	231.813
Mes4	154.737	36.2077
CG12239	154.689	0.576587
CG2862	153.997	229.603
Atg3	153.986	117.189
l(3)73Ah	153.848	7.93823
Neb-cGP	153.753	151.702
l(3)03670	153.683	107.189
CG16817	153.619	400.257
CG31205	153.609	403.517
CG7530	153.585	15.9125
Atg101	153.405	13.3269
Gfrl	153.323	8.81493
CG17698	153.278	5.18917
Rrp47	153.219	12.1778
pst	153.178	51.5735
Nipped-B	153.032	17.0604
Irk2	152.883	91.0728
spir	152.879	13.9317
CG3168	152.796	234.149
CG11155	152.659	10.9683
CG12400	152.597	182.46
CG3192	152.511	178.954
CG17896	152.295	8.9316
Dtg	152.211	3.28963
CG10444	152.157	5.89121
CG1552	152.089	486.106
CG8745	151.484	6.62772
Sytalpha	151.241	1.90572
CG31998	150.976	2.05202
CG7033	150.902	39.8616
CG31360	150.621	7.63244
CG1537	150.59	69.309
Acn	150.391	39.9898
CG30421	150.311	2.75791
cer	150.291	209.301
RpS15Ab	150.262	115.844
CG4300	149.979	58.1728
CG13830	149.776	15.1011
htl	149.714	13.4467
mRpL14	149.699	58.6167
ND23	149.677	333.474
Gbs-70E	149.578	9.25628
Mo25	149.538	44.0329
CG13293	149.535	10.4829
CG4287	149.247	5.53329
dally	148.812	65.7692
Fas2	148.716	56.9056
CG13364	148.703	316.5
DIP1	148.624	79.5088
CG8613	148.142	67.3434
Kmn1	148.107	111.567
CG14977	148.084	97.651
yki	147.715	24.7304
ogre	147.562	31.402
CG33977	147.464	52.1835
Pino	147.358	32.9124
GlcAT-S	147.261	5.62473
CG40042	146.985	147.878
Dek	146.979	15.4258
Non1	146.86	94.7223
MRP	146.724	33.9394
CG9413	146.682	10.4263
trc	146.622	9.55479
CG4887	146.316	18.0178
Sec61gamma	146.207	95.2262
RabX4	146.142	31.0863
CG14764	146.11	6.06604
CG14812	145.969	88.7153
Trs20	145.327	23.8862
lbm	145.03	10.048
Syx8	145.011	81.7042
sra	144.987	22.829
Cyp12a4	144.938	97.2541
shrb	144.818	99.4281
GstO2	144.731	59.6802
Adk2	144.713	69.767
CG9646	144.642	7.9313
CG5708	144.468	24.7911
CG16791	144.33	19.233
Hlc	144.273	21.7602
CG5210	144.194	57.5636
CG33129	144.16	8.82529
Prosbeta5	144.135	112.48
CG34362	144.117	12.965
Trip1	144.003	152.464
Jafrac1	143.908	169.175
Pdh	143.902	97.0916
CG11486	143.594	27.6684
CG10550	143.052	122.466
Octbeta3R	142.878	27.9186
ari-1	142.849	13.1634
Lapsyn	142.674	14.9184
CG9034	142.178	177.411
AstA-R1	142.119	6.38269
unk	141.988	6.22669
Ubc4	141.96	20.6844
godzilla	141.925	38.9212
Cpr	141.919	16.0249
CG34159	141.917	50.2755
l(1)G0232	141.486	41.4855
vvl	141.468	54.9715
Cf2	141.315	11.8971
CG12567	141.172	2.75407
CG43795	141.146	96.5642
chinmo	140.76	10.6083
oaf	140.643	8.03384
CG8121	140.596	22.8635
CG31619	140.585	9.62589
Actbeta	140.551	1.34935
beat-IIIb	140.488	11.8157
Galphaq	140.439	11.6977
CG8485	140.396	8.73568
pog	140.318	7.41205
glo	140.175	23.3832
Liprin-gamma	140.173	21.2487
CG6126	140.164	18.2159
BM-40-SPARC	140.141	47.4311
FoxP	140.06	13.2117
SC35	140.051	54.6179
Gbeta76C	139.948	11.8261
Ubp64E	139.944	15.3208
CG40485	139.938	97.2854
Roc2	139.882	181.641
CR45417	139.65	26.2908
conu	139.613	18.9944
Jheh2	139.473	18.5293
CG3955	139.164	163.73
Rpb11	139.028	97.0881
AMPKalpha	138.987	28.0953
nsl1	138.928	26.1146
blot	138.699	12.2097
CG5938	138.595	16.2275
alc	138.494	36.3839
CG31717	137.958	13.4847
CG44247	137.942	7.01095
B52	137.816	42.9641
lgs	137.667	4.66538
Karybeta3	137.651	22.882
Cortactin	137.636	5.23835
CG10635	137.559	64.064
Nurf-38	137.466	89.1659
CG42671	137.284	47.6068
CG30094	136.936	33.3566
twr	136.921	188.684
CG10289	136.89	26.9037
NP15.6	136.863	1075.23
CG3907	136.854	28.4791
RpL34a	136.784	232.227
CG32647	136.52	67.3334
CG32103	136.513	81.8157
CG6287	136.454	271.363
Ubqn	136.446	19.6331
CG42678	136.354	36.6535
CG5618	136.108	1.68694
Eaat2	135.975	36.6528
pyd3	135.974	37.1402
CG7220	135.804	56.7332
CG16704	135.706	65.2956
Prx3	135.652	246.411
CG10326	135.399	37.4972
CG8547	135.351	89.3481
trio	135.307	17.3872
Snap24	135.161	55.1306
TotA	135.133	2.72211
mamo	134.975	28.9391
ko	134.945	21.4401
Ehbp1	134.824	19.6486
CG9896	134.765	23.3092
HmgD	134.698	42.797
Spn88Ea	134.498	57.6586
SP2353	134.248	12.0509
CG41378	134.218	15.2027
CG3860	134.218	21.8444
Pnn	134.127	5.18093
CG8372	134.126	47.5592
Pp2A-29B	134.105	50.103
CG1907	134.06	23.2371
CG15202	134.053	14.7409
Rac2	134.039	287.078
UGP	134.027	7.62231
CG2865	133.97	33.103
Tal	133.861	55.5831
CG4266	133.841	9.90073
CG18766	133.766	27.9595
Syn1	133.759	7.0418
CG8993	133.735	214.557
Npc1a	133.651	7.62363
CG7430	132.935	29.0945
wal	132.678	69.8714
CG10089	132.664	15.1198
CG6006	132.617	17.7445
metl	132.554	20.7907
Cnot4	132.475	27.9497
Rbp	132.371	29.7802
CG5532	132.323	135.318
CG10479	132.173	1.20908
Lpin	132.068	29.2937
Rb97D	131.888	50.4651
cact	131.863	132.019
TM4SF	131.713	50.8987
C1GalTA	131.61	5.77569
CG1444	131.427	17.4975
snoRNA:Or-CD4	131.389	1.44331
CG11658	131.341	40.0682
CG4911	131.251	10.4209
Rpn10	131.25	104.662
CG32368	131.228	17.0241
CG6272	130.961	25.8527
stmA	130.71	11.2476
pho	130.699	12.577
cindr	130.67	46.461
stv	130.655	158.408
Synd	130.58	18.5401
Stlk	130.549	23.5588
GstZ2	130.456	107.155
XNP	130.408	13.8082
SPoCk	130.135	31.4269
CG31324	130.05	17.8692
qtc	130.044	8.17663
Hsc70-5	130.04	27.8172
NUCB1	129.987	64.7978
Uev1A	129.733	40.7157
Ntf-2	129.695	165.889
zip	129.674	12.9492
Slob	129.639	30.0036
lbk	129.575	10.6731
CG33276	129.54	14.3962
CG11985	129.436	71.5026
CD98hc	129.421	19.325
Ca-alpha1T	129.169	22.0445
pdgy	129.063	14.9716
hth	129.03	57.4066
SmE	128.993	48.4023
Roc1a	128.93	76.5791
CG13116	128.907	48.3439
CG17321	128.885	6.43551
CenG1A	128.721	13.8207
PebIII	128.614	2961.4
CG9636	128.401	4.27919
CG43902	128.347	10.0426
Amun	128.299	48.8668
PpV	128.016	15.3913
CG34227	128.002	1562.64
CG11050	127.838	38.1503
Ubc2	127.684	13.3974
CG31211	127.663	44.0391
CG15715	127.524	20.9124
CG11686	127.477	142.399
CG17454	127.418	45.3071
baf	127.275	67.0845
Stim	127.212	21.0919
temp	127.197	41.5859
RanBPM	127.173	11.4928
mfas	127.168	83.7779
Hsp60	127.15	47.8005
RSG7	127.05	18.4354
TfIIEbeta	126.759	129.752
CG12304	126.647	84.0913
CG9394	126.587	654.874
CG7172	126.462	295.787
CG6878	126.193	107.278
CG2991	126.024	19.8805
Spn	125.898	12.7536
CG10306	125.69	435.137
RhoGAP68F	125.56	10.8886
CG13108	125.469	19.1858
Taf4	125.446	5.73506
CG13937	125.443	29.8333
ClC-a	125.401	2.04445
CG7990	125.191	37.5471
Naa60	125.093	11.4992
CG31638	125.048	2.6988
tacc	125.015	9.33649
mod	124.868	36.7714
CG9674	124.705	20.3508
CG32278	124.547	45.0314
CG44838	124.292	25.8705
NAA20	124.275	42.8444
CR45102	124.263	9.61133
CG9586	124.248	56.5224
CG9330	124.004	28.2391
Max	123.999	43.0576
Cngl	123.933	89.6024
bou	123.913	143.486
CG14408	123.829	17.1818
Yippee	123.615	108.922
sta	123.582	825.576
babo	123.461	11.5815
CG5281	123.406	8.09616
CG34025	122.972	1.87319
CG17912	122.901	6.1971
RFeSP	122.868	337.333
CG7708	122.866	9.55543
snoRNA:CD-24	122.82	1.63157
Trn	122.693	8.64751
CG5934	122.674	43.6529
homer	122.582	7.56399
CalpA	122.547	16.0359
Hrb87F	122.293	81.6898
CG15916	122.278	40.9697
Dscam2	122.232	12.0193
CG9306	122.187	331.015
Cka	122.179	38.7226
CG11137	122.121	128.224
Ect3	122.075	1.4601
Gclm	122.047	33.8858
CG8004	122.026	20.304
eca	121.875	116.387
Nipsnap	121.724	14.6651
CG12484	121.62	13.592
CG17977	121.596	15.8496
psq	121.407	13.5355
CG9669	121.364	173.623
CR43887	121.167	1.70897
futsch	121	35.7423
Cct1	120.961	39.5079
Idh	120.889	288.523
Pp2B-14D	120.626	5.63937
CG11984	120.597	16.3463
CG14757	120.543	50.5766
CG17124	120.399	35.0278
Tsp42Eg	120.274	97.0374
CG5903	120.128	45.6056
CG5446	120.067	21.5456
Pkc53E	119.987	38.507
dlg1	119.877	22.1145
CG42389	119.803	9.44035
dpr14	119.701	19.5976
RNaseX25	119.696	10.696
dgrn	119.576	4.26903
Ten-a	119.551	11.2915
nwk	119.505	20.8657
stj	119.45	17.121
Cyp313a1	119.367	349.597
CG17337	119.128	8.13331
MAPk-Ak2	118.985	72.5256
mRpL13	118.955	30.7032
CG5890	118.954	19.6873
U2af50	118.896	115.178
Ho	118.811	16.1399
DCP2	118.725	37.765
CG12107	118.703	27.7847
CG5885	118.693	108.657
sau	118.631	22.4286
CG34401	118.485	10.1481
ND42	118.396	115.431
kdn	118.347	25.6438
CG17841	118.345	70.7236
Vrp1	118.242	8.82674
l(1)G0289	118.148	28.0721
prtp	118.079	29.6517
CG6084	118.042	52.1814
Prosap	117.961	54.7295
fat-spondin	117.852	28.5199
GstD9	117.849	13.8933
CG1161	117.202	73.2078
chp	117.19	12.7783
bru-3	117.14	13.4212
glob1	117.068	35.7917
mbf1	117.059	49.93
ATPsyn-gamma	117.035	602.989
CG5941	116.983	20.6168
CG18812	116.969	24.0074
Rat1	116.917	5.05441
CG16836	116.809	81.421
CG6455	116.805	17.1119
Bmcp	116.762	1.94206
CG31694	116.652	24.6999
dpr9	116.633	22.3711
kuk	116.403	26.7449
CG5642	116.38	90.91
sbr	116.327	10.7773
CG6439	116.201	107.931
CG4847	116.09	94.0725
mir-1001	116.06	31.2718
Usp7	116.007	11.3736
Vha68-2	116.007	31.256
Shal	115.999	6.2082
Tapdelta	115.991	325.752
RpII15	115.965	39.5928
TER94	115.958	52.4954
Non2	115.861	32.3237
Pop2	115.86	19.0993
CG9662	115.78	14.2387
CG9705	115.614	51.7001
CG3061	115.504	42.9628
ras	115.252	8.20967
dnc	115.039	26.7562
CG1513	115.004	26.6222
28SrRNA-Psi:CR40741	114.991	261.848
CG3558	114.848	12.2374
Srp54k	114.631	33.5222
Flo1	114.48	40.0484
Chc	114.451	52.5979
chn	114.451	52.2223
rdx	114.418	22.5295
CG3164	114.193	7.0451
tws	114.144	10.8373
Prosbeta4	114.139	122.248
GABA-B-R1	114.086	7.56244
Clic	114.027	76.4604
scramb1	113.941	1.21656
boca	113.939	99.1459
PRL-1	113.726	31.5755
CG6282	113.719	5.77027
onecut	113.713	2.35443
CDase	113.535	31.931
eIF4G2	113.522	20.5216
sNPF	113.16	2.25433
CG5823	113.136	13.9354
mge	113.111	239.229
Timp	113.097	7.64204
CG7509	113.036	38.1203
CG14478	112.897	21.4534
Bgb	112.823	35.4414
Idgf1	112.794	6.70018
Syb	112.642	111.122
CG1847	112.635	5.00772
slp1	112.579	129.485
tow	112.461	42.1801
CG5191	112.382	110.581
CG17294	112.368	7.23084
scro	112.351	7.70134
bi	112.332	13.6313
Hsromega	112.322	20.0629
Mnn1	112.321	14.5935
CG7083	112.286	40.5039
Tequila	112.198	1.73084
Tm1	112.152	25.6493
rudhira	112.089	44.2846
trsn	112	119.484
Tango7	111.68	143.52
sage	111.653	8.90853
CG10424	111.568	17.8044
CG16986	111.484	35.1351
milt	111.407	8.47239
AP-1sigma	111.285	14.7252
CG14232	110.939	14.4992
CG5377	110.889	8.08625
Uhg3	110.8	7.40648
Hsc70-3	110.76	177.98
kirre	110.676	22.0054
ergic53	110.584	36.2007
Ccs	110.544	32.9554
Mlf	110.524	12.3611
l(1)G0136	110.497	51.1851
Nedd8	110.457	52.6102
CG15602	110.437	37.4143
CG13384	110.342	9.06568
CR44922	110.247	26.2996
CG8009	110.074	36.3956
Capr	110.038	17.0247
Drs	110	47.4168
CG10340	109.887	115.939
sima	109.883	12.0184
CG12822	109.807	19.6014
Hop	109.794	39.1771
pelo	109.673	3.02779
CG30015	109.289	5.93626
CG11148	109.272	29.0085
zetaCOP	109.223	105.789
Scgalpha	109.187	31.3209
Atf6	109.18	2.7559
CG7945	109.107	113.214
Crz	109.089	10.8447
g	109.058	9.91837
Arp1	108.939	25.9797
hk	108.791	13.6047
cnc	108.763	27.8196
CG9911	108.763	28.7091
Mlc-c	108.755	25.9116
Pabp2	108.589	64.9249
Ppcs	108.505	8.27864
CG8405	108.471	26.2667
cta	108.239	2.15871
Vinc	108.188	22.2123
CG32407	108.059	0.89932
dpr18	108.058	9.11758
mRpL38	108.051	35.2462
Spase25	107.832	95.3317
Usf	107.614	32.0275
CG9395	107.594	4.56654
sm	107.587	14.063
CG17739	107.316	46.1851
drk	107.305	17.6549
Mppe	107.24	6.91824
Pde9	107.185	22.0016
hipk	107.169	14.0481
NDUFA8	107.116	166.7
Stam	107.104	8.83588
Sem1	107.08	124.179
Nrg	107.073	36.5534
CG10623	107.053	19.8399
Meltrin	106.995	2.74301
crol	106.973	81.0244
CG3632	106.891	5.66124
mle	106.844	18.848
Rab39	106.812	25.6224
Nlg2	106.798	4.20799
uex	106.782	11.2329
COQ7	106.762	66.8709
ImpL2	106.707	102.532
Men-b	106.673	76.7838
CG42390	106.64	16.2482
CG2277	106.328	15.3377
Pitslre	106.218	18.5814
ssx	106.208	20.9783
sdt	106.181	12.9381
Lcch3	106.153	12.1866
mRpL17	105.941	41.8561
r2d2	105.936	2.93579
CG15209	105.892	32.1653
x16	105.876	5.35488
CG16953	105.723	43.2225
Scox	105.641	9.30044
Mkp3	105.616	27.6455
Ca-P60A	105.553	33.7708
CG3402	105.301	9.89821
Hel25E	105.271	22.2411
CG8507	105.234	6.75146
CG1463	105.069	3.83548
CG9067	105.015	40.6762
CG2162	104.958	29.4973
zfh1	104.94	17.9898
vib	104.919	15.4878
cbt	104.892	15.3784
Dmtn	104.799	9.88409
CG42376	104.767	35.0399
TfIIB	104.685	18.2484
CG6966	104.569	22.919
CG31769	104.53	177.887
CG31313	104.382	1519.31
CG34370	104.354	5.77522
Ptp99A	104.245	11.7765
CG6805	104.22	9.79497
dbo	104.211	4.04049
mRpL55	104.16	117.763
CG14135	104.098	36.0802
CG9391	104.065	25.4239
Task6	103.696	16.4577
SoxN	103.584	27.7392
Sec63	103.428	13.4987
CG4511	103.328	9.51263
Den1	103.307	18.3361
CG17272	103.248	245.488
CG12868	103.125	7.69069
nemy	103.117	15.1795
CG4645	103.079	34.6242
CG2118	103.064	18.0434
Rab8	103.055	9.2437
mnb	102.954	11.3794
CG12024	102.868	10.2569
pkaap	102.865	4.29266
Mlc1	102.862	38.2958
CG42788	102.757	6.29739
Pde8	102.7	13.2821
CG13654	102.657	3.04038
CG32982	102.647	54.3759
Fibp	102.626	9.1142
CG6180	102.599	138.185
Wsck	102.592	25.2378
Pdxk	102.508	9.13373
CG10062	102.507	17.1065
Ddc	102.382	39.2838
CG10804	102.302	8.98854
CG6067	102.181	1.839
CG4646	102.127	43.5059
mRpL28	102.079	170.792
CG17352	102.047	13.9996
CG5973	102.006	71.6248
Cdc42	101.956	45.1831
CG10747	101.919	7.30314
Cdk5	101.736	5.96582
CG14641	101.692	16.4117
Cul2	101.648	16.8572
Prosbeta7	101.542	29.0017
CG8216	101.408	32.0049
CG4341	101.337	2.67915
Uhg1	101.225	16.0676
d4	101.2	28.5068
Prosalpha5	101.148	51.5836
dco	101.076	14.0517
CG5991	101.063	8.80354
CG7414	101.016	156.583
Pex14	100.987	19.0185
CG34250	100.934	29.804
Dyrk3	100.931	11.6632
Sod2	100.774	139.309
CG15431	100.756	1.38791
CG32109	100.602	29.1078
CG3104	100.548	7.0789
SrpRbeta	100.538	36.3029
AP-2alpha	100.483	7.50986
Cyp6d5	100.464	222.343
rdgA	100.409	29.6839
Ccm3	100.34	86.0812
dmpd	100.071	11.2444
2021-09-02	100.059	20.5416
Mmp2	100.04	6.71248
dpr19	100.01	8.38886
CG4587	99.9309	7.16693
Trs31	99.7252	53.0776
CG34454	99.6854	147.678
pck	99.6083	45.2447
CG12895	99.5757	15.0217
r-l	99.5564	27.1646
CG10470	99.5255	41.1129
CG11456	99.4145	4.05183
Rh4	99.345	20.9468
CG3967	99.3336	14.5457
Hn	99.1472	129.399
CG8386	99.1424	177.277
Cyp28a5	99.0995	50.042
Octbeta1R	98.9608	7.7899
CG42327	98.915	6.05458
CG5168	98.7781	118.187
Aldh-III	98.6786	45.2758
Diap2	98.5415	10.3399
EndoB	98.501	3.93631
CG42369	98.471	12.1685
Sec61alpha	98.4489	21.373
or	98.4218	64.5651
stau	98.413	26.8394
CG32485	98.368	7.92807
HIP-R	98.265	43.5465
pgant5	98.2596	10.6015
CG9153	98.2589	13.5036
CG8636	98.2536	492.298
CG5110	98.136	35.2098
Not1	98.0179	11.9117
Hsc70Cb	97.9898	30.4031
Phb2	97.9677	93.2692
CG7686	97.8373	105.07
CG3198	97.8314	70.0349
Cpn	97.678	42.5376
CG9281	97.6668	21.2959
Act57B	97.5126	24.8143
Ppt2	97.4659	21.457
CG13551	97.4586	118.057
Mkrn1	97.4481	5.73823
Spp	97.4062	29.5713
CG34380	97.3603	8.5262
Srp9	97.2212	65.5451
CG10863	97.1842	29.256
CG11138	97.1104	90.9207
CG31248	97.0286	40.791
mip40	96.9172	3.09282
rhea	96.9144	3.83964
Arp3	96.9016	17.1451
CG44774	96.8811	75.3257
TBPH	96.8288	16.492
CG14435	96.8181	8.3163
l(2)k14505	96.7668	61.1446
CG14762	96.7527	38.0593
Ilk	96.4996	15.8219
CG9338	96.4564	43.7058
Gprk2	96.3984	9.48156
CG7332	96.3684	26.382
bc10	96.2565	7.99471
gammaSnap2	96.1812	7.52771
Cbl	96.0756	27.3489
hdc	96.0228	10.0747
Abl	95.9971	16.3524
CG6145	95.9808	18.9983
CG3566	95.9047	107.605
CG16779	95.5768	4.4381
wupA	95.4527	17.2454
mnd	95.2903	4.59865
CG12194	95.237	11.3256
CG31200	95.2029	633.885
Pdsw	95.0698	724.591
l(3)neo38	95.013	23.0715
mbl	94.8594	188.23
pigeon	94.8174	0.979238
Pcmt	94.7894	117.429
fs(1)h	94.7657	33.8346
CG6463	94.7451	177.637
CG32448	94.7221	19.1994
ZnT63C	94.6944	9.79395
l(1)G0469	94.6891	63.4677
CG5390	94.673	261.076
Dpck	94.6602	13.7952
CG8108	94.6123	55.9686
Obp99c	94.5645	196.213
ND75	94.5011	48.8097
kune	94.4511	10.0896
CG32576	94.1017	23.9781
Idgf3	94.0555	27.6464
kar	94.0523	5.75925
CG31140	94.0424	13.7068
CadN	93.9279	10.3147
mrj	93.8633	10.5178
GILT2	93.8359	23.8755
toy	93.7916	30.0324
Khc	93.7708	12.899
Rlip	93.767	11.0433
Atg12	93.709	15.3625
betaggt-II	93.6591	59.7067
Tm2	93.6012	27.9184
CG4842	93.4773	24.2273
CSN8	93.4684	20.0218
CG7379	93.4131	30.5543
bl	93.2139	40.241
CG5068	93.1471	4.14924
Idgf2	93.0548	103.113
Su(Tpl)	93.0389	73.4326
corto	92.9645	44.6971
mRpS10	92.8782	46.2967
Inx3	92.8277	46.5981
CG12926	92.7622	14.2081
Fsn	92.7532	16.532
kay	92.7092	36.5819
Tango9	92.4514	9.992
CG34215	92.3272	233.017
N	92.1533	29.9803
fbp	92.147	5.05761
Tsp96F	92.145	4.27684
CG16711	92.1272	45.7149
CSN7	92.0607	169.532
CG15760	92.0551	5.61911
ewg	92.055	5.81217
Pde6	91.8615	19.9489
Pvf3	91.8583	8.5738
St3	91.6142	29.5296
CG9065	91.5433	162.061
sqh	91.4225	85.0403
Vap-33B	91.2972	17.962
MESR3	91.2647	42.103
NKAIN	91.1309	11.0405
CG7461	91.0881	49.4078
hebe	91.0544	17.2135
Mkk4	91.013	12.2713
CG1840	91.0036	24.5825
CG6766	91.0017	45.1032
CG6421	90.9867	168.68
CG34384	90.9698	3.0823
CG30154	90.9614	134.339
CG11267	90.9103	126.793
CG45049	90.8878	30.8468
pr	90.7353	202.914
CR45161	90.7268	30.05
CG7328	90.6469	1.44951
snf	90.6346	121.612
CG14184	90.6218	24.0286
Snp	90.6212	33.4842
Adf1	90.5487	8.13067
jagn	90.4741	8.80693
CG13907	90.4671	27.7215
CG8206	90.2468	51.3616
Vps28	90.2247	67.4704
CG9426	90.1853	3.99541
scf	90.1655	27.0892
Rpt1	90.1508	109.309
GlyP	89.8909	22.129
CG31689	89.8546	14.9036
CG16713	89.7486	25.2869
Rpb10	89.5389	68.659
put	89.5296	3.73111
Con	89.4777	15.8636
papi	89.4634	19.948
CG17746	89.438	4.13579
CCHa2	89.4235	0.848776
TSG101	89.2875	74.5184
Sema-1b	89.281	7.84227
CG6422	89.1301	24.3848
CG13890	89.0945	22.5157
eIF3-S10	89.0722	37.5165
CG14894	89.051	76.0995
CG16753	88.9969	10.3148
CG7946	88.89	9.0967
CG5220	88.8841	17.1626
CG33639	88.8701	53.9786
Hexim	88.8656	6.25436
CG6656	88.8279	10.2941
CG8188	88.7541	64.6755
CG32147	88.6982	7.53819
CG3793	88.676	13.1493
CG3652	88.6533	77.13
CG9140	88.6254	91.6205
CG11103	88.6126	5.24472
Lam	88.6003	33.5296
Tace	88.5712	46.294
kuz	88.4098	7.18283
Tsp74F	88.3565	44.1717
CG17493	88.309	4.81463
Trf4-1	88.2536	20.44
mRpL4	88.22	11.4581
CG1902	88.2043	11.6317
CG14868	88.1743	53.8472
Eph	88.1633	4.50001
drpr	88.1633	6.95777
Sod3	88.1265	145.267
CG32204	88.0906	1.50657
Cpr67B	88.0044	597.781
c12.1	87.9439	10.7519
CG10680	87.8507	81.4247
I-2	87.8282	34.1735
spict	87.6824	123.135
Vha100-1	87.6058	15.3687
Blimp-1	87.5821	12.3077
pyd	87.5104	13.0102
CG45263	87.4505	8.93928
CG11147	87.419	45.5144
CG14103	87.3234	22.4051
CG9932	87.2177	23.1088
CG6020	87.0775	78.6517
Ge-1	87.073	3.37827
CR45382	87.045	1.64177
CG32767	87.0221	8.07036
PGAP3	87.0006	11.0719
Mad	86.9892	4.58629
snRNP-U1-70K	86.9091	19.2468
CG12404	86.8667	24.5304
fon	86.8516	9.89267
Dip2	86.6467	18.2021
janA	86.5567	25.8626
BicD	86.4613	3.93144
CG42732	86.3796	7.13218
Efr	86.2758	11.7566
Nedd4	86.2683	12.9297
beat-Vb	86.2499	2.67761
CG33203	86.1137	5.45015
CG3107	86.0806	2.99991
ref(2)P	86.0747	19.4133
bcn92	85.8945	14.2981
Vmat	85.8937	3.59853
CG17378	85.8226	1.48767
CG10948	85.8071	16.0718
CG18208	85.7966	6.97013
CG2918	85.7457	114.685
MYPT-75D	85.741	6.25196
CG17683	85.6918	15.5977
Gale	85.5858	9.99559
wry	85.5325	5.58323
lawc	85.4409	25.2727
CG1998	85.44	19.2776
S6k	85.369	84.6471
VGAT	85.1837	2.41835
drl	85.0809	20.9997
Det	85.0696	9.33831
Prosbeta1	84.8937	183.403
Pal1	84.7747	21.9363
LpR1	84.7653	5.86806
ERp60	84.7446	27.4126
Eip63F-1	84.7262	13.9096
Su(P)	84.7234	10.4446
aPKC	84.7092	8.34758
CG10585	84.6764	8.99497
CG16717	84.6614	6.62691
Mob4	84.5826	46.0262
CG5525	84.5523	85.1978
Hr96	84.4939	4.32994
egl	84.2895	3.9895
CG13623	84.27	46.8948
CG17385	84.2362	34.3872
CG3719	84.1931	76.0007
Gbeta5	84.0632	17.6337
Lar	84.061	10.2047
wech	84.0519	7.35402
CG5346	84.0245	12.3069
CG31777	83.8761	57.612
Herp	83.7603	10.4663
CG32758	83.743	19.1492
EndoGI	83.7213	13.4411
brm	83.6643	13.8787
CG31199	83.6581	3074.74
PGRP-SD	83.6441	15.4581
Tango10	83.6404	11.9617
Dp	83.5661	9.61037
CG8963	83.5437	57.1685
dpr	83.533	33.6046
Rgl	83.4557	4.78971
SppL	83.4549	33.5661
CG7656	83.3531	57.9618
endos	83.3312	51.1168
GstE3	83.2708	415.721
CG1213	83.2333	12.376
noc	83.1347	32.8403
CG6218	83.1311	18.6285
Prosalpha4	83.1234	62.0331
repo	83.0827	8.60497
CG12950	83.0783	5.41414
[truncated: 15,559 more rows]
